# Supplementary material for: How does nonsyndromic craniosynostosis affect on bone width of nasal cavity in children? – Computed tomography study
Source: PLoS One. 2018 Jul 13;13(7):e0200282. doi: 10.1371/journal.pone.0200282 (PMC6044528; doi:10.1371/journal.pone.0200282)
Supplement: S1 Table — (XLS) [file pone.0200282.s001.xls]

## Sheet: Cranio
Patient number	Sex	Type of Craniosynostosis	Age group	ABW [cm]	RPBW [cm]	LPBW [cm	BCAW [cm]
1	F	AP dex	1	1.258	0.456	0.453	1.093
54	M	AP dex	1	1.776	0.41	0.589	1.063
55	M	sag	1	1.597	0.67	0.585	1.441
64	M	sag	1	1.065	0.609	0.662	1.407
87	F	sag	1	1.118	0.291	0.3422	1.128
2	M	sag	1	1.073	0.691	0.665	1.54
3	M	sag	1	1.307	0.712	0.69	1.622
4	M	sag	1	0.925	0.694	0.582	1.359
6	M	sag	1	0.945	0.725	0.621	1.462
8	M	sag	1	1.11	0.691	0.536	1.393
9	M	sag	1	1.118	0.65	0.685	1.505
11	M	sag	1	0.964	0.744	0.694	1.516
12	M	sag	1	1.026	0.7	0.714	1.528
13	K	tri	1	0.708	0.346	0.435	1.109
16	M	tri	1	0.939	0.771	0.614	1.508
19	M	tri	1	1.387	0.599	0.586	1.199
20	M	tri	1	1.608	0.536	0.555	1.244
22	F	tri	1	1.053	0.454	0.539	1.089
24	F	tri	1	1.172	0.696	0.744	1.554
25	M	tri	1	1.718	0.644	0.725	1.372
26	M	tri	1	1.116	0.607	0.566	1.226
28	M	tri	1	1.32	0.659	0.636	1.333
29	M	tri	1	1.068	0.586	0.591	1.341
30	F	tri	1	1.744	0.606	0.727	1.459
31	F	AP	2	1.222	0.457	0.496	1.295
33	F	AP dex	2	1.933	0.567	0.697	1.349
37	M	sag	2	1.651	0.777	0.731	1.624
38	M	sag	2	1.161	0.689	0.69	1.543
41	M	sag	2	1.423	0.581	0.628	1.551
43	M	sag	2	1.181	0.715	0.708	1.512
44	F	sag	2	1.143	0.595	0.585	1.258
46	M	sag	2	1.105	0.71	0.628	1.454
47	M	sag	2	0.996	0.675	0.63	1.548
48	M	sag	2	1.014	0.653	0.741	1.483
49	M	sag	2	1.391	0.634	0.685	1.49
50	M	sag	2	1.061	0.809	0.809	1.65
56	M	sag	2	1.256	0.708	0.746	1.551
58	M	sag	2	0.83	0.718	0.808	1.595
61	M	sag	2	0.836	0.823	0.824	1.647
63	M	sag	2	0.72	0.686	0.662	1.483
66	M	sag	2	1.171	0.64	0.626	1.401
67	M	sag	2	1.212	0.707	0.704	1.504
70	M	sag	2	1.258	0.807	0.755	1.562
74	M	sag	2	1.061	0.722	0.725	1.516
76	M	sag	2	1.005	0.498	0.673	1.359
79	M	sag	2	0.865	0.707	0.809	1.651
81	M	sag	2	1.35	0.636	0.725	1.459
82	K	sag	2	1.493	0.68	0.565	1.354
83	M	sag	2	1.041	0.789	0.786	1.899
85	M	tri	2	1.134	0.587	0.466	1.195
86	M	tri	2	1.146	0.778	0.77	1.576
90	M	tri	2	1.173	0.734	0.669	1.493
91	M	tri	2	1.12	0.652	0.689	1.402
93	M	tri	2	1.273	0.604	0.675	1.453
98	M	tri	2	1.464	0.644	0.633	1.377
99	M	tri	2	1.795	0.68	0.654	1.5
5	K	tri	2	1.065	0.594	0.565	1.18
10	K	tri	2	0.972	0.74	0.7	1.44
15	K	tri	2	1.316	0.588	0.539	1.299
17	M	comp	2	1.368	0.76	0.446	1.453
18	M	comp	2	1.168	0.724	0.754	1.513
23	M	comp	2	1.798	0.791	0.708	1.586
27	F	PP sin	2	1.138	0.421	0.423	1.289
32	F	AP sin	2	1.495	0.693	0.429	1.208
35	M	sag	3	1.552	0.579	0.552	1.632
36	F	sag	3	1.509	0.776	0.813	1.881
42	M	sag	3	1.066	0.806	0.778	1.75
51	K	sag	3	0.942	0.777	0.772	1.756
52	M	sag	3	1.15	0.47	0.475	1.254
53	F	sag	3	1.203	0.858	0.632	1.592
57	M	sag	3	1.697	0.798	0.792	1.59
59	F	tri	3	1.286	0.764	0.619	1.528
65	M	tri	3	1.425	0.82	0.748	1.646
71	M	tri	3	1.127	0.608	0.649	1.36
72	M	tri	3	1.689	0.572	0.536	1.33
75	M	tri	3	1.38	0.745	0.783	1.654
77	K	tri	3	1.57	0.771	0.779	1.733
78	K	tri	3	1.657	0.631	0.61	1.298
84	K	tri	3	1.45	0.722	0.654	1.469
89	M	comp	3	1.353	0.723	0.84	1.662
92	M	AP sin	3	1.404	0.644	0.765	1.652
94	F	AP bil	3	1.242	0.421	0.436	0.857
95	M	AP dex	4	1.011	0.676	0.779	1.575
96	F	sag	4	1.063	0.644	0.613	1.257
97	M	sag	4	1.796	0.924	0.812	1.845
7	F	sag	4	1.3	0.982	0.935	1.917
68	F	sag	4	1.89	0.811	0.834	1.837
69	M	sag	4	1.536	0.832	0.885	2.023
80	M	sag	4	1.321	0.79	0.712	1.75
14	M	sag	4	1.109	0.76	0.746	1.594
21	M	sag	4	1.952	0.794	0.68	1.621
34	F	sag	4	1.688	0.845	0.945	1.852
39	M	sag	4	1.24	0.819	0.727	1.695
62	F	comp	4	1.866	0.698	0.587	1.388
60	M	PP sin	4	1.873	0.632	0.718	1.468
73	M	AP bil	4	1.8	0.672	0.591	1.495
